# Supplementary material for: Unprecedented Fe delivery from the Congo River margin to the South Atlantic Gyre
Source: Nat Commun. 2020 Jan 28;11:556. doi: 10.1038/s41467-019-14255-2 (PMC6987306; doi:10.1038/s41467-019-14255-2)
Supplement: Supplementary file 4 — Source Data [file 41467_2019_14255_MOESM4_ESM.xlsx]

## Sheet: Figure 2
Figure 2a and 2d
Station fish sample	Latitude	Longitude	Salinity		dFe (nM)	dFe stdv		dMn (nM)	dMn stdv		dCo (nM)	dCo stdv	data
																Figure 2 b and 2c
Dis TM 61	-6.324	12.007	33.63		90.0151	2.28453		49.9883	0.522947		0.80668	0.0648836	new
Dis TM 62	-6.242	11.998	34.62		259.058	2.58199		90.5868	1.00928		1.01551	0.0735577	new			Station surface	Latitude	Longitude	Salinity	Ra-228 (dpm/100L)	stdv	Ra-224 (dpm/100L)	stdv	data
Dis TM 63	-6.197	11.924	34.46		177.594	1.09905		71.9222	1.49022		0.79145	0.060994	new
Dis TM 64	-6.202	11.811	35.18		62.8715	0.0748891		27.0751	0.500025		0.30677	0.0221101	new			1202	-6.19883	11.9947	33.99	12.0213	1.69181	1.3005	0.0931892	new
Dis TM 65	-6.21	11.65	35.12		6.68244	0.265027		3.56498	0.496782		0.12997	0.0123186	new			1206	-6.23333	11.1628	35.39	4.14604	0.303636	0.122689	0.0393057	new
Dis TM 66	-6.235	11.28	35.19		6.67528	0.267889		2.9927	0.391558		0.11709	0.0104474	new			1210	-6	11.4913	30.02	17.0209	1.2114	8.14665	0.0419609	new
Dis TM 67	-6.068	11.236	35.21		3.3727	0.14029		2.934	0.374965		0.07511	0.00700016	new			1217	-4.27183	10.482	33.9949	8.04311	0.572446	0.742782	0.0320898	new
Dis TM 68	-6.024	11.389	35.26		164.482	2.24885		65.6509	1.07517		0.71287	0.0477291	new			1218	-3.00133	9.8285	33.3296	9.54807	0.577718	0.434411	0.0991273	new
Dis TM 69	-5.896	11.662	25.26		1393.94	7.44786		75.4111	1.58767		0.91069	0.0863034	new			1225	-3.001	9.43283	33.2471	8.11262	0.589378	0.42531	0.0383401	new
Dis TM 71	-5.781	11.85	28.61		445.234	2.11342		69.6729	0.782167		0.84682	0.0570288	new			1229	-3.00233	9.334	33.2563	8.21045	0.526863	0.101269	0.0127172	new
Dis TM 72	-5.785	11.751	34.66		460.567	2.05073		66.266	1.79965		0.79226	0.056512	new			1230	-2.99883	9.0665	33.361	6.96084	0.684489	bdl	0.0115814	new
Dis TM 74	-5.686	11.42	33.32		429.282	1.58735		94.3829	0.84602		1.03782	0.0142151	new			1234	-3.00067	6.776	35.2675	4.15884	0.301011	bdl	bdl	new
Dis TM 75	-4.258	10.471	32.95		30.4139	1.19605		18.6923	0.145581		0.24798	0.00368655	new			1241	-3.00267	4.41583	34.8723	5.19148	0.379465	bdl	bdl	new
Dis TM 76	-3.897	10.289	32.02		48.7499	1.71496		25.9568	0.101799		0.31278	0.00721478	new			1243	-3.00083	2.21367	36.035	3.14478	0.28322	bdl	bdl	new
Dis TM 78	-3.097	9.878	32.93		20.2712	0.840464		16.7276	0.217378		0.2286	0.00516255	new			1247	-2.9985	0.00516667	35.804	2.68994	0.281998	bdl	bdl	new
Dis TM 79	-3.001	9.485	33.07		22.8715	0.917195		17.866	0.270918		0.181	0.00216433	new
Dis TM 80	-3.001	9.364	33.03		23.7207	0.493355		12.9415	0.616209		0.18954	0.0131624	new
Dis TM 81	-3	9.101	33.17		21.4317	0.565796		7.58262	1.02538		0.16688	0.0115638	new
Dis TM 82	-3	8.722	33.33		16.551	0.372506		7.70593	0.999778		0.15261	0.0115914	new
Dis TM 84	-3	8.217	33.74		14.7496	0.392772		6.07164	0.819652		0.12137	0.0145511	new			Additional Info
Dis TM 86	-3.001	7.066	34.99		2.65916	0.115235		6.73043	0.0716509		0.05587	0.00252091	new			Ra-228 data - for the offshore endmember
Dis TM 87	-3.001	6.882	35.06		1.99989	0.124853		6.01887	0.0985213		0.04949	0.00230651	new
Dis TM 89	-3.001	6.269	35.03		2.34056	0.0966133		7.05508	0.0556244		0.05344	0.00240373	new			Station surface	Latitude	Longitude	Ra-228 (dpm/100L)	stdv	data
Dis TM 90	-3.001	6.038	35.01		2.0317	0.0911657		6.6785	0.0945738		0.05149	0.00203826	new
Dis TM 91	-3.001	5.501	34.94		2.07699	0.10477		7.13289	0.105575		0.05887	0.00202019	new			1247	-2.9985	0.00516667	2.68994	0.281998	new
Dis TM 92	-3.001	4.944	34.58		2.92458	0.167503		6.15939	0.0766056		0.07371	0.00362639	new			1255	-7.2	0.000166667	1.77593	0.103222	new
Dis TM 93	-3.001	4.529	34.6		2.35899	0.142839		6.98133	0.0742044		0.06795	0.00339702	new			1262	-13.0155	0.000166667	1.87358	0.103222	new
Dis TM 94	-3	4.142	34.68		2.03588	0.0890367		6.04435	0.0812332		0.06715	0.00291192	new			1270	-17.5155	0.0005	2.02652	0.213408	new
Dis TM 95	-2.999	3.676	34.83		1.39921	0.0819325		4.7609	0.0698326		0.05332	0.00107649	new			1277	-22.293	0.000166667	1.75716	0.208442	new
Dis TM 96	-2.998	3.215	35.78		0.2863	0.0250752		2.49486	0.0430174		0.01751	0.000826233	new			1284	-27.0922	0.0005	1.152	0.242021	new
Dis TM 97	-3	2.734	35.79		0.31106	0.0257364		3.14289	0.0476723		0.01902	0.00105986	new			1291	-29.5787	0.000166667	1.2054	0.0938013	new
Dis TM 98	-3.001	2.33	35.81		0.15661	0.0152066		2.1221	0.0196379		0.01563	0.000359988	new
Dis TM 99	-3.001	1.568	35.78		0.69654	0.00686016		1.58348	0.0220808		0.02265	0.00146115	new
Dis TM 100	-3.001	1.144	35.75		0.4403	0.00377907		2.00863	0.0183733		0.02419	0.00169863	new
Dis TM 101	-3	0.719	35.69		0.45372	0.00427284		1.47293	0.0359266		0.02247	0.00170368	new
Dis TM 103	-3	0.121	35.64		0.22809	0.00100058		1.85336	0.0190176		0.02583	0.00181415	new
Dis TM 104	-3.392	0	35.64		0.28408	0.0019982		1.34092	0.0414682		0.02326	0.000903759	new
Dis TM 105	-3.765	0	35.61		0.44796	0.000867204		1.12565	0.0173869		0.02398	0.00129238	new
										2.68994
										1.77593
										1.87358
										2.02652
										1.75716
										1.152
										1.2054
										1.78293
										0.520024

## Sheet: Figure 3
	Figure 3
	River System	dFe (nM)	Distance (km)	data
	Amazon	1.03	500*	Ref 27
	Mississippi	1.1	110*	Ref 66
	Atchafalaya	0.3	100*	Ref 66
	New York Bight	4.2	200*	Ref 67
	Patos Lagoon	2.7	100*	Ref 5
	Pearl River	5	100*	Ref 68
	Columbia	2.9	50*	Ref 1
	Transpolar Drift	4.35	750*	Ref 53
		4.42	800*
	Congo	20.2712	435.13	new
		22.8715	472.23	new
		19.7397	481.58	new
		21.4317	502.6	new
		16.551	534.14	new
		14.7496	578.23	new
		2.92458	896.69	new
		* Approximate distance
		See references in the main text
